# Supplementary material for: The Umbilical Cord Creatine Flux and Time Course of Human Milk Creatine across Lactation
Source: Nutrients. 2024 Jan 24;16(3):345. doi: 10.3390/nu16030345 (PMC10857059; doi:10.3390/nu16030345)
Supplement: Supplementary file 1 [file nutrients-16-00345-s001.zip]

Archive with 1 entries (1 files):
- nutrients-2797915-supplementary.pdf
